# Supplementary material for: Interleukin-1/Toll-Like Receptor-Induced Nuclear Factor Kappa B Signaling Participates in Intima Hyperplasia after Carotid Artery Balloon Injury in Goto-Kakizaki Rats: A Potential Target Therapy Pathway
Source: PLoS One. 2014 Aug 1;9(8):e103794. doi: 10.1371/journal.pone.0103794 (PMC4118962; doi:10.1371/journal.pone.0103794)
Supplement: Table S1 — (XLS) [file pone.0103794.s003.xls]

## Sheet: data(emerge in the manuscript)
Results in vivo
EVG staining
medial area at Day 3 vs at uninjured in Wistar rats	0.1801±0.0010 vs 0.1673±0.0001, p<0.001
medial area at Day 3 vs at Day 7 in Wistar rats	0.1801±0.0010 vs 0.1736±0.0002, p<0.01
medial area at Day 3 vs at uninjured in GK rats	0.1857±0.0014 vs 0.1677±0.0012, p<0.001
medial area at Day 3 vs at Day 7 in GK rats	0.1857±0.0014 vs 0.1779±0.0018, p<0.001
N/M at Day 7 in GK vs in Wistar rats	0.6639±0.0040 vs 0.4454±0.0029, p<0.001
EdU staining
percent of EdU-positive cells at Day 3 in GK vs in Wistar rats	41.67±1.45% vs 33.33±0.88%, p<0.01
percent of EdU-positive cells at Day 3 vs at Day 7 in GK rats	41.67±1.45% vs 26.67±1.67%, p<0.001
percent of EdU-positive cells at Day 7 in Wistar vs in GK rats	20.67±2.33% vs 26.67±1.67%, p<0.05
Immunohistochemistry
PCNA-positive cells at uninjured in Wistar vs in GK rats	2.85±1.12% vs 3.87±2.25%, p>0.05
PCNA-positive cells at Day 3 post-injury in GK vs in Wistar	52.33±1.45% vs 41.33±1.33%, p<0.001
PCNA-positive cells at Day 7 post-injury in GK vs in Wistar	30.67±1.86% vs 22.67±1.76%, p<0.05
Western blotting
TLR4 at Day 7 post-injury in GK vs in Wistar rats	1.44±0.11 vs 1.02±0.07, p<0.01
EMR1 at Day 7 post-injury in GK vs in Wistar rats	1.44±0.14 vs 0.82±0.06, p<0.001
IRAK4 at Day 3 post-injury in GK vs in Wistar rats	1.21±0.14 vs 0.68±0.03, p<0.01
p-p38 at Day 3 post-injury in GK vs in Wistar rats	1.99±0.20 vs 1.56±0.15, p<0.05
HuR at Day 3 post-injury in GK vs in Wistar rats	1.17±0.03 vs 0.88±0.03, p<0.001
Results in BMM
Western blotting
IRAK4 30 min in GK vs in Wistar rats	1.22±0.14 vs 0.81±0.15, p<0.05
IκBα30 min in GK vs in Wistar rats	1.17±0.07 vs 1.00±0.07, p<0.05
p-p38 at 60 min in GK vs 60 min in Wistar rats	0.58±0.02 vs 0.44±0.02, p<0.001
IL-6 by ELISA
The production of IL-6 at 12 h in BMM from GK vs from Wistar	3.58±0.10 ng/mL vs 3.29±0.05 ng/mL, p<0.01
